# Supplementary material for: Transcriptome analysis of the induction of somatic embryogenesis in Coffea canephora and the participation of ARF and Aux/IAA genes
Source: PeerJ. 2019 Oct 16;7:e7752. doi: 10.7717/peerj.7752 (PMC6800528; doi:10.7717/peerj.7752)
Supplement: Supplemental Information 5 [file peerj-07-7752-s005.csv]

FASTA sequences of ARF and Aux/IAA genes present in C. canephora.
> ARF_Cc06_g12540
ATGAAGGCTCCAACAAATGGTTATCTTGCTAATTCAGGAGAAGGAGAACGAAAGGCAATAAATTCTGAGTTATGGCACGCTTGTGCTGGTCCACTGGTTTCTTTGCCTCCTGTTGGAAGTCTGGTGGTCTACTTTCCTCAGGGTCACAGTGAACAAGTTGCAGCATCTATGCAAAAGGAGACTGACAGCATCCCCAGTTATCCTAACCTGCCATCGAAGTTAATTTGCTTGCTGCATAATGTAACTCTACATGCTGATCCTGAAACTGACGAGGTCTATGCACAGATGACTCTTCAACCTGTAAATAAATATGACCAGGAAGCGTTACTCCTATCAGATATGGGCCTCAAGCAAAGCAGACAACCTGCTGAATTTTTCTGCAAAACTCTTACAGCCAGT…
>ARF8_Cc07_g12410
ATGAAGCTTTCAACATCAGGGTTGGGTCAGCAGGCTCATGAAGGGGAGAAGAAGTGTTTGAATTCGGAGCTATGGCATGCTTGTGCTGGTCCTTTGGTGTCCTTACCCACGGTGGGAAGTCGCGTGGTTTACTTTCCTCAGGGCCACAGCGAACAGGTTGCTGCCACAACTAATAAAGAAGTTGATGCTCACATACCAAATTATCCGAGCCTGCCGGCCCAATTGATTTGCCAACTCCACAATGTTACAATGCATGCAGACGTTGAAACTGATGAAGTATATGCTCAAATGACATTGCAGCCCTTGACTCCGCAAGAACAAAAGGATACATATCTCCCGGTTGAGCTGGGGACTCCAAGCCGGCAACCAACTAATTATTTCTGCAAGACATTGACGGCT…
>ARF6_Cc09_g08740
ATGAGGCTCTCTCCTGCTGGTTTCACCCAGCAACCTCCTGAAGGGGAAAGGAGGTGCCTGAATTCTGAACTTTGGCATGCATGTGCTGGTCCTCTTGTTTCCCTACCTGCTATTGGGAGCCGCGTGGTATATTTTCCTCAAGGTCATAGCGAGCAGGTCGCTGCCTCAACCAACAAGGAAGTTGACGCTCATATACCTAATTACCCAAGCTTACCACCACAATTAATCTGTCAACTTCACAATGTCACTATGCATGCCGATGTGGAGACAGATGAGGTCTATGCTCAAATGACCTTGCAACCCCTGAGTCCTCAAGAGCAAAAGGAGGCTTCCTACCTTCCTGCAGATTTGGGTTCTCCCAGCAAACAGCCAACAAATTACTTCTGCAAAACATTGACT…
>ARF6_Cc05_g00510
ATGAGGTTATCTACTCCAGGGTTGAGTACTCCTCCTCAGCCAGAGGAAGGGGAGAAGAAGTGCTTGAATTCAGAGCTATGGCATGCTTGTGCTGGCCCGTTGGTGTCCCTTCCAGCTGTGGGAAGCCGAGTAGTGTATTTTCCTCAAGGTCATAGTGAGCAGGTTGCTGCCTCAACCAACAAGGAGGTAGATGCTCACATCCCTAACTATCCTGGCTTGCCAGCACAGCTCATATGTCAGCTTCACAATCTGACCATGCATGCTGATGTGGAAACTGATGAAGTATATGCTCAGATGACCCTGCAGCCGCTAAGTGCACAAGAGCAAAAAGATGTTTGTCTACTACCTGCTGAACTTGGCACTGCAAGCAAGCAGCCAACTAACTACTTCTGTAAAACA…
> ARF18_Cc01_g11020
ATGAAGGAGATGGTGGAGAAAAGCTTGGATTCTCAGTTATGGCATGCCTGTGCTGGAGGGATGGTCCAAATGCCTGTGGTTAACTCCAGAGTGTATTATTTTCCACAAGGCCATGCTGAGCATACCCTCGCTAATGTTGATTTTGCAGGCATGCCGAGAGTCCCACCTTTAATTCTCTGCAGGGTTGCTGCTGTCAAGTTCTTGGCTGACCCTGAGACCGATGAGGTTTATGCGAGAATTAGGTTGGTTCCGATTGGGAACAACGAGGGTTGTTATGAGTTTGATGATGATGCTGATAAGCCTGCTTCTTTTGCGAAAACATTGACCCAATCTGATGCCAATAACGGTGGGGGTTTCTCAGTCCCGAGGTATTGTGCTGAAACGATTTTCCCGCGGTTG…
>ARF18_Cc06_g03950
ATGATTGCGTTTATGGACTCGAGGGATAAAGTACACGAAACTGAAAAGTGCTTGGATTCTCAATTATGGCATGCCTGTGCCGGTAGTATGGTTCAAATGCCGCCGGCGAATTCGAAAGTCTTGTACTTTCCCCAGGGACACGCGGAGCATGTTTGCGGCAATGTGGATTTCGGGAATTGCCCTCTAATTCCAGCCTATACCCGTTGTAGAGTATCTGCTATTAAGTTCATGGCGGATTCCGAGACTGACGAGGTTTTTGCGAAAGTTCGGCTGATTCCCATAGAGGGAAATGGTGCTGATTTTGATGAGGACGGAGTTGGGGGGGTGAGCGGGATGGATGACCGAGAAAAGCCCACCTCCTTTGCCAAGACACTGACACAATCAGATGCAAATAATGGG…
>ARF18_Cc02_g11300
ATGAATTCTGGGAACGAACCCATGAATGAAGTGGAAAAATCCCTGGACCCCCAGTTATGGCATGCCTGCGCTGGCGGAATGGTGCAAATGTCACCTGTTAACTCCAAAGTTTTCTACTTTCCTCAAGGACATGCTGAGCATGCTCACAAAAGTGTGGATTTCGGGACTTTTTGCAGAATCCCACCACTTATTTTGTGTAGAGTCTCATCAATAAAGTACCTGGCTGATACCGAGACTGATGAGGTTTTCGCTAAAATAAGATTGGCTCCGCTGAGAGGAAATGAATGTAGCGATGATGATGGTGATGATGGATTGTTGGCTTTTGATAAGAATGACGGTCAGGAAAAGCCTAGTTCTTTTGCAAAGACATTAACACAGTCTGATGCAAACAACGGTGGG…
> ARF9_Cc08_g16330
ATGGCTAGTAGAGGGTCTTTAATTCAGCAGCACCAAAGCAATGGCTCAGTCGAAGGTCAAGATGATCTGTATACAGAGCTATGGAAGGCCTGTGCCGGTCCGCTGGTGGATGTGCCAAAGCCTAAAGAGAGCGTTTACTATTTTCCACAAGGTCATATGGAACAATTGGAGGCGTCAACAAATCAGGAGTTAAATCAAAGGATTCCGATGTTTGGTCTGCCCCCAAAGATTCTTTGCAACGTTGTTGATATTCAGCTTCTGGCTGAACAGGAAACTGATGAGGTTTATGCACAGATTACTTTGATACCAGAACCCGATCACACTGAGCAGACTTCTCCCGATTCATGCCCTTCTGAACCTCCGAAGCCTACAGTACACTCCTTCTGCAAGGTTTTGACT…
>ARF9_Cc02_g39520
ATGGCTCATGTTGATGGGTTCAGAGGTGGTGCCTCGTCTGCTCCCTCTCACACTCTGCCCGCTCGTGATACAGGCCAAGGAGATGACATGTATACAGAGCTATGGAAGGCTTGTGCAGGACCCCTTGTTGATGTTCCTCGCGCTGGCGAGAGAGTTTTCTACTTTCCGCAGGGTCACATGGAGCAATTGGAGGCATCAATGAATCAGGAATTGAATCAACAAATTCCACAGTTCAATCTACCTTCTAAGATCCTCTGTAAAGTAGTTAATGTTCAGTTGCTAGCAGAAGCAGAGACAGACGAAGTCTATGCTCAGATAACATTACATCCTGAAGTAAATGAACAGGAACCTTCGAGTCCTAACCCATGCACTCCTGATCCGCCAAAACCGACCATTTAC…
> ARF2_Cc00_g12260
ATGGCTGCTTCAGAGGTGTCGATCAAGGGATATACTGAGCCAAGTGATGGCCCAAGAGGGCTACCGGAAGTGGCTAAAAGTGTTTCCGGTGCCGGAAAAGTTGATGCTGAGACGGCTCTGTATACGGAGCTTTGGCGGGCATGTGCTGGGCCGTTGGTGACAGTGCCTCGTGAGAAAGAGCTTGTGTATTATTTTCCTCAAGGCCACATAGAACAGGTTGAAGCGTCAACTAATCAGGTTGCAGACCAGGCGATGCCTGTTTATAATCTGCCTTGGAAGATCCTTTGTCGTGTGATTAATGTTCAATTAAAGGCTGAACCTGACACCGATGAGGTGTTTGCGCAAGTTACTTTGATGCCTGAGCCAGATCAAGATGAGAATGCTGTGAAGAAAGAGCCA…
> ARF4_Cc01_g11410
ATGGAAATTGATCTGAACCATGCAATAGTAGAGAGTAGTGAGGTGGAGAAGAATGCTAATGCATGCAGCTGTAACGGGGAATGTGACAAAGGTGGTTGTGGCTTTGGCTGTGTTTATTGCTCTTTGTCCACTTCCACCTCTTCGTGCTCTTCTAATGCTTCCTCCTCTAATCCTCCTCCTCCGTCGAAAATCTTCATGGAGCTCTGGTATGCCTGTGCTGGCCCTGTCACTAGCTTGCCCAAGAAAGGAAATGTGGTGGTCTACTTCCCTCAAGGTCACCTGGAACAGGCTGCTTCTGTCTCTTCTTTTCCTGCTTTGGAAGTTCCTTCTTTTGATCTCCAACCACAGATCTTTTGCAAGGTTTTAGAGGTCGAGCTACTTGCTAATAAGGAGAATGAC…
> ARF2_Cc02_g14070
ATGTGTGGATTAATTGACTTGAACACGGTGAACAACGACGACGACGGCAACGGAAGTGAAATGACGCCTTCTGCTTCGGAGTCGGTGTGTATGGAGCTATGGCACGCTTGTGCCGGGCCGTTGATTTCGCTGCCGAAGAAAGGGAGCCGAGTGGTGTACTTGCCCCAGGGCCACCTGGAGCAGCTCGCTGATCAGCTCTCTCTATCCAATATTGATCTTCCTCCTCACATTTTCTGCCGCGTCGTCGATGTCAAGCTCCATGCGGAGGCAACTACTGATGAGGTGTATGCACAAGTTTCTCTGCTTCCAGATTACCAGATGGAGCATAAATGGAAGGAAGGGGAAGTTGAAGTAGAAACTGAAGAAGATGTTGAAGGCGCTGGAAAGTCTCTGACGCCC…
> ARF1_Cc02_g23580
ATGGCACACATTGCTGCAAATCATTTTTCTGGAGGACCTAACCCAGGGTCACCTAATGATGCTCTGTATAAGGAACTTTGGCATGCTTGTGCTGGACCCCTAGTTACTGTACCTCGCGAAGGGGAAAGAGTGTATTACTTTCCGCAGGGACACATGGAGCAGCTTGAAGCATCTACTCTTCAGGGGCTAGATCATCAGCTTCCTTCTTTCAATTTGCCACCTAAAATTCTGTGCAAAGTTATGAATGTTAATCTTCGGGCTGAAGCGGAGACGGATGAGGTCTATGCACAGATTACTCTGCTACCTGACTTAGATCAAGGTGAAGTCACAAGTCCTGATCCACCGCTGCCAGAACCTCAGAGATGCACTGTCCATTCATTTTGCAAGACCCTTACAGCT…
> ARF5_Cc10_g01900
ATGGGTGCCGTTGAAGAGAAGATCAAAGGCGGAGCTTTGGTTCCCGGAGTACAGAACAGTCTACTTGAGGAGATGAAACTGTTGAAGGAAATGCAGGATCAGTCTGGAATTAGAAAGCCAATAAATTCGGAGCTGTGGCACGCATGTGCTGGTCCACTGGTGATGCTGCCTCAGGTGGGAAGCCTTGTGTATTATTTTCCACAAGGTCACAGCGAGCAGGTTTCAGTTTCAACAAATAGAACAGCAACGTCTCAAATCCCAAATTATCCCAATCTCCCCTCTCAACTTTTGTGTCAAGTGCACAATGTCACACACCATGCAGATAAGGATACTGATGAGATTTATGCCCAAATGAGCCTTCAACCTGTGAACTCTGATAAAGATATTTTTCCCATGCCA…
> IAA29_Cc06_g08150
ATGGATCTTCAGTTGGGACTTGCACTTTCCAGCATTCCTGATAAAGGGTTCGATTTAAATTTCTCTGAAATTGAGGCAAGCCCAGTAAAGAATGAGGAATGCAACATCAAGAAACGGAATTCTGTTGAAGCCTTTGAGGAGAAAAATGCTGATGATCACGTGCCTCAAACTTTGGCTTTGCTGGTATGGGATGAGCAGTCTAACCAGGGAGATGATGTGGATGAGCCTGAGATTAGTTCTGTCACGACAAACAATGCTGATCGTGGGTTTGTGGGGTGGCCTCCAATTAATTCGTGGAGGAAGAAGATTTGCCAGCAGAACCGCCCTGGTGGTTTTGTAAACTGTGTAACGGTGGAGAATGGTGGTGGTCACGCTGGAGGTGGTGGCAGGGGAAGAAAC…
> IAA_29_Cc08_g00560
ATGATCACACAAAAGCGCAGTTTTTCTGAGGCATTTCGTGAAGACAAGACGCTTTCTTTGCTGGTATGGAACGGCCGGCAGCCAAACGATGATGAAGATGGGGAAGAACAAGAGAGAGAGTCCTTTGGCCCTTTGGACATCAAGAATAATGATGACGACCATGATCAAATAGTGGGTTGGCCACCCATAAAATCGTGGAGGAAGAAATTTCTCCGTGGCGGCCGCCAGGAAAGAGCACTGGAGAGGGCTGGTGTTAGAAACTCGGTATTTGTGAAGGTGAAGATGGAGGGGGTCATCATAGGAAGAAAGATTGATTTAACTCTCTTTGACTCTTATCAAGCCCTCACCAATGCCGTGCTCAACATGTTTGCCAAGTACAGAAATGGTGATGAAGATGAT…
> IAA16_Cc04_g03620
ATGTCATCCGACAAGTCTAAAGTGTCGCCAGAATCCTACTCCTCCGCCATGAATTTTGAGGAAACTGAGCTCAGCTTAGGCTTACCAGGTGGACCTCGAGTCCAGAATTGCAGCCGGAAACGGAGTCTTTCAGGAGGTGCTGATCTGAGACTGGGGTGTTCAAGTTCTGGGCAAAATGAAACCTCAGACCCAACAACCATACCTCCAGCAAAGGCACAGGTGGTAGGATGGCCACCTGTAAAATCATCGAGGAGGAACATGATGAAGAGTGGCAGCAAATATGTGAAGGTGGCAGTAGATGGAGCTCCATACCTAAGAAAAGTTGATTTGGAGATGTACAACGGCTACCAGCAGCTTTTAGGCGGTCTGGAGGGCATGTTTACCTGCCAAACCATATGT…
> IAA7_Cc03_g04670
ATGACCACCATGCTAGGGGAAGAGCATGGTGGCTTGAACCTCAAAGCAACTGAGCTATGCCTTGGCCTGCCTGGAGGCGGAGGTTGCGCTGGAGCTGACACTGAGTCCCTGAAGATCACTGGGAAGAGAGGCTTCTCGGAGACAGTTGATCTCAAGCTCAACCTTCAACCTAACGAGCCTGTTGTGGATCTGAAGGAAAAGATGAAGGCTCCAGCTAAGGAAGCTACCAAAGATCCAGTAAAGCCTCCTGCAGCCAAGGCACAAGTGGTGGGATGGCCACCAGTGCGATCATTTCGCAAGAATATCATGGCTCAGAAGAGCAACACTGAGGAGGCTGCTGCTGAGAAGGCTGGAAGCAGTGCTGCATTTGTCAAAGTTTCCATGGATGGTGCACCTTAT…
> IAA13_Cc03_g06400
ATGGGCTTGTCTTCAGAGGGTTCATCTTATGAAAATGAAGAGGAAATTGAGTTGGGGTTAGGCCTGAGTCTCAGTAGTGGTGGCGGTACTGGTGGGGTGGGAAAGAATAAAGGGTCATTGTGGGGTGACTATGGGAGGATATTGACTGCCAAAGACCTGCCTAATGGCTTTTCTGGAAGAGCCGGTGGTGTTTCTGGTACAAAAAGAGCCGCTGATTGTGTTAGTCCTGCTGAGAATGTGCCTGCCTCCACTGGAGTCAGTCAGGTAGTTGGATGGCCTCCTATTAGAGCATTCAGAATGAATAGCTTGGTTAACCAATCAAAGAATCCAAATGTTGAAGAAGATAAGGGAGTTGGCGGGAACGAAAAGAAGGAAAATTTGAAGAAGAAAACCAACTAT…
> IAA18_Cc04_g02510
ATGGAGGGATATCCTGGAAAGGATGAGGGATGTCCTAAATTACTTGATTTGATCCCACAAGAAAGACAGTGGGTTGTGAAAATGGAGCAAGATACAGGCCATGGAGCTTGTTCAGAGGAGCAGAAACTTGAGCTAAGGCTTGGTCCTCCCGGAGGACCTGAGTCTTCTAATCTCTCTCGTGGTTGCTTCTCTAACAGTACTAGTGCTGGTACAAAGAGAGGTTTGACGGATACCACTGCGAATGGAAATCAAGCCCATGTTTTATTAAAACCATGTCCATGGTCATCTTCATCAGCTAATTTCCAAGGAAAAGGCCAACAACTACTGCAACAGCAAACAAAGGCCACTCCATTTCTTCAGCTTCAGTCAACTTCTACACAGCGTCCTCTGCCTGCAGAA…
> IAA32_Cc11_g09650
ATGGATTCAAATGCATCAAATTACCATCTAAATCATGCAAAACTCCCCCAAGTTTATTACCAGGGGAAGGAGGCTGACAATATCATTGACTTGGGCCTTAGCCTAAGAGTTTTGCAGCCAGAGTCTTATCATCCATCTCCTCATGGTAATACAGATGACTTTGATGTTCTGATAGACTGGCACCAGCTGCATCCCCGGATGAAAAATTCAAAGACTGATTATCCACAAAATATGGTGGGAAATCATGATGATGAAACTGAGGGAATTCAAAGCAAGGAGCGTTGGTCATATGTGAAAGTTAACATGGATGGAGTAATAGTTGGCAGGAAAATCTGCATCCTTGACCATATGGGCTACTCTGATCTTGCACTTCAACTAGAAGAAATGTTCGGGAAACAG…
> IAA27_Cc06_g10040
ATGTCTATGCCCTTTGAGGAACATGATTACATAGGCTTGTCAGAGGTTCCTGCAATGGAAAACTCTGAAAAGAATAATGGTCTTCCCTTGGGAGATAATGAGAAGAAAAATACCGCTAAAGTTTTGAACTTGAAGGCCACTGAGCTGAGATTAGGCTTACCTGGTTCAGAGTCACCCGAGAGAGAAACAGGACATGGTGGAGAAGATAAGAACGGGTACCAACTTGGCGTACTTAAGGGTTTTGTTTCAGGGGCCAAAAGGGGCTTTTCTGACACCATTAACGGTGGTTCTGGCAAGTGGGTTTATTCTGGCAGTGGTGGATCTGAGGTGAACTTGGCTAATGGTGGTGGCTTGTTCTCTCCCAGGGGTGCTAATGGCGCTGCCAAGAGTATTGGTGCT…
> IAA33_Cc06_g13230
ATGAGCAATCTTGATTCTCAAAGACAAGAGTCTTTGAAAATGAGGTGGCAAGAGAGGAGACTCAAGGCAATAGAAGAAAACCAAAAGATTAATCCCACGGCCTCTCCCAACTTCTATACCAGACTACTTGGTGGTGGTGCAAATCCATCACCATTAAGGGCAAACCCTAAAAACAATATCCAAATGTTTCCTGGTGGTTTTGATGATGATCTTGTTTCGGCATTGGTGCCACCACTGACTGTTGTTCTTGAAGGCCGTTCCATTTGCCATCGGATTAGCCTTGACAAGCACACAAGCTACCAAAGCTTAGCTAGGGCCCTGAGACAAATGTTTGTTGATGGGGATGCTACTGGAGTCCCATCAGATGGTGAACTTGATCTTTCCAATGCGATTCCTGGT…
> IAA9_Cc07_g07780
ATGTCTCCACCGCTTTTGGGTATTGAAGGTGAAGGGCAGGGCAATGTATCTGTAATGGCTTCTTCAAAATCTGTTGACTGTGTCTCTAACAACGGTTTGGGACTGAAAGAACGGAATTATCTTGGACTGTCAGACTCCTCTGAGGAGAGTACTTCTATGTCGACTGTGTCAAAAGAGAAGAAGAGCAGTTTAAATCTTAAGGCTACAGATTTGAGGCTCGGTCTACCTGGATCTCAATCCCCGGAAAGGGAATCAGAACTTAACCTGCTGAGCTCAGACAAATTTGATGAGAAGCCCTTGTTCCCCTTACTTCCATCTAAGGATGGAATCTGTTCCTCAATACATAAGTCTGTAGTTTCTGGAAACAAAAGAGTATTCTCAGACACCATTGATGAATAT…
> IAA9_Cc10_g08190
ATGTCTACACCACTGCTTGGTGTTGGGGAAGAAGAGGGTCAGAGCAATGTGAGCTTGTTGACTTCTTCTTCCTCCTTAGACAGTTCGCGACAGAATGGATCAGTTTTCAAAGAGCGAAACTATATGGGATTGTCTGAGTGTTCATCGGTGGACAGCTCTACAATTTCCAACATATCGGGTGGCAGCAATGGCAGCTGTCTGAATTTGAAGGCAACTGAGCTCAGGCTTGGGCTTCCTGGGTCCCAGTCACCTGAGAGGGATTCAGAACTTTGCCTTGTGAGCTCTACCAAACTTGATGAGAAACCTCTGTTTCCTTTGCATCCTTTGAAGGATGGGAATTGCTCGAATTTGCAGAGAACGATTACTTCAGGCAACAAAAGAGGGTTCTCAGATGCCATG…
